# Supplementary material for: VSG mRNA levels are regulated by the production of functional VSG protein
Source: Mol Biochem Parasitol. 2021 Jan;241:111348. doi: 10.1016/j.molbiopara.2020.111348 (PMC7871013; doi:10.1016/j.molbiopara.2020.111348)
Supplement: Supplementary file 2 [file mmc2.xlsx]

## Sheet: Sheet1
Supplementary Table 1. Oligonucleotides used for site directed mutagenesis
Name	Sequence (5’-3’)	Description
D696	TGAATCCAGAAAATGAGGGACGC	Forward primer to mutate VSG2 lysine to stop (AAA->TGA) codon 64
D697	GCTCGCCGCTGCTTGCAGCG	Reverse primer to mutate VSG2 lysine to stop (AAA->TGA) codon 64
D698	TGAGGCGTTCCTTGCAAGCTGCA	Forward primer to mutate VSG2 glycine to stop (GGA->TGA) codon 167
D699	GATGGTGCCGCCGGCCTTCG	Reverse primer to mutate VSG2 glycine to stop (GGA->TGA) codon 167
D700	TGAGGAGCAGCGCACCAACCGTG	Forward primer to mutate VSG2 serine to stop (AGC->TGA) codon 262
D701	CGCTTCCTGTAATGCATCGA	Reverse primer to mutate VSG2 serine to stop (AGC->TGA) codon 262
D702	TGACCCGCTGAAAGCCAACAACA	Forward primer to mutate VSG2 lysine to stop (AAG->TGA) codon 392
D703	GTGCTTCTGGGTTAAAACTT	Reverse primer to mutate VSG2 lysine to stop (AAG->TGA) codon 392
D704	TGAAACAAAAAGTGCACATTGGA	Forward primer to mutate VSG2 glutamic acid to stop (GAA->TGA) codon 426
D705	CGCATCGTTATGCCATTTGC	Reverse primer to mutate VSG2 glutamic acid to stop (GAA->TGA) codon 426
D706	TGATCTTTTGTCATTAGCAAGAC	Forward primer to mutate VSG2 asparagine to stop (AAT->TGA) codon 460
D707	GCTGCTTCCTGTGGTGTTTG	Reverse primer to mutate VSG2 asparagine to stop (AAT->TGA) codon 460
