# Supplementary material for: VSG mRNA levels are regulated by the production of functional VSG protein
Source: Mol Biochem Parasitol. 2021 Jan;241:111348. doi: 10.1016/j.molbiopara.2020.111348 (PMC7871013; doi:10.1016/j.molbiopara.2020.111348)
Supplement: Supplementary file 3 [file mmc3.xlsx]

## Sheet: Sheet1
Supplementary Table 2. Measurement of cell number over a 5 day time course for three independent clones of each transgenic cell line. Proliferation is expressed as cumulative cell number
Time (h)		Lister427 VSG6		Lister427 VSG6 p3952.1	Lister427 VSG6 p3952.2	Lister427 VSG6 p3952.3		Lister427 VSG6 p4617.1	Lister427 VSG6 p4617.2	Lister427 VSG6 p4617.3		Lister427 VSG6 p4618.1	Lister427 VSG6 p4618.2	Lister427 VSG6 p4618.3		Lister427 VSG6 p4619.1	Lister427 VSG6 p4619.2	Lister427 VSG6 p4619.3		Lister427 VSG6 p4620.1	Lister427 VSG6 p4620.2	Lister427 VSG6 p4620.3		Lister427 VSG6 p4653.1	Lister427 VSG6 p4653.2	Lister427 VSG6 p4653.3		Lister427 VSG6 p4654.1	Lister427 VSG6 p4654.1	Lister427 VSG6 p4654.1
	VSG2 transgene	none		wild type	wild type	wild type		K64->*	K64->*	K64->*		G167->*	G167->*	G167->*		S262->*	S262->*	S262->*		K392->*	K392->*	K392->*		E426->*	E426->*	E426->*		N460->*	N460->*	N460->*
				clone 1	clone 2	clone 3		clone 1	clone 2	clone 3		clone 1	clone 2	clone 3		clone 1	clone 2	clone 3		clone 1	clone 2	clone 3		clone 1	clone 2	clone 3		clone 1	clone 2	clone 3
0		10		10	10	10		10	10	10		10	10	10		10	10	10		10	10	10		10	10	10		10	10	10
24		57.5		66	69	48.5		86.5	89.5	26.5		78.5	82.5	81.5		36	44	43.5		58	55.5	57.5		48	40	55		71	54	77
48		373.75		353.1	355.35	177.025		562.25	572.8	128.525		588.75	478.5	513.45		136.8	151.8	256.65		272.6	283.05	230		249.6	184	297		276.9	194.4	392.7
72		2279.88		2418.74	1918.89	486.819		2895.59	4009.6	584.789		2649.38	2679.6	2669.94		684	736.23	1308.91		1403.89	1655.84	690		1123.2	883.2	1663.2		1550.64	1351.08	1963.5
96		15503.1		16931.1	14487.6	2312.39		23164.7	25661.4	3274.82		17883.3	20097	23362		2838.6	3092.17	6151.9		12003.3	13412.3	4830		5166.72	3974.4	8316		10776.9	8376.7	10602.9
120		106197		118518	109382	9249.56		178368	170649	17520.3		135019	180873	224275		12773.7	10668	20608.9		60016.3	67061.6	24150		25833.6	20666.9	45738		52807	47747.2	67328.4
				average	standard error			average	standard error			average	standard error			average	standard error			average	standard error			average	standard error			average	standard error
0				10	0			10	0			10	0			10	0			10	0			10	0			10	0
24				67.5	6.39227			67.5	20.5183			80.8333	1.20185			41.1667	2.58736			57	0.763763			47.6667	4.33333			67.3333	6.88799
48				354.225	59.0702			421.192	146.365			526.9	32.5292			181.75	37.6995			261.883	16.2246			243.533	32.761			288	57.5127
72				2168.81	578.935			2496.66	1008.58			2666.31	8.91249			909.715	200.169			1249.91	289.249			1223.2	230.651			1621.74	180.329
96				15709.4	4521.03			17367	7082.85			20447.4	1591.24			4027.56	1064.69			10081.9	2657.25			5819.04	1295.06			9918.85	772.711
120				113950	34999.6			122179	52376.8			180056	25769.3			14683.5	3024.39			50409.3	13286.2			30746.2	7642.87			55960.9	5868.46
