# Supplementary material for: VSG mRNA levels are regulated by the production of functional VSG protein
Source: Mol Biochem Parasitol. 2021 Jan;241:111348. doi: 10.1016/j.molbiopara.2020.111348 (PMC7871013; doi:10.1016/j.molbiopara.2020.111348)
Supplement: Supplementary file 4 [file mmc4.xlsx]

## Sheet: averages
Supplementary Table 3. Quantitation of VSG mRNA using by northern blotting. This sheet summarises the averages from three clones of each transgenic cell line. The second sheet contains the measurements from individual clones
Averages
VSG6 mRNA relative to unmodified VSG6 expressing cell line	Average	+/-SE			plot
1/8 VSG6	0.13192	0.0370483
1/4 VSG6	0.27665	0.0320193
1/2 VSG6	0.497684	0.0262131			stop codon	VSG6	VSG2	VSG6 SE	VSG2 SE
1/1VSG6	1.00038	0			0	0.813751	0.390246	0.0979952	0.0410251
					64	1.21604	0.0540511	0.100894	0.00450154
WT	0.813751	0.0979952			167	1.23565	0.0871367	0.12697	0.00629045
PTC 64	1.21604	0.100894			262	1.153	0.140361	0.132375	0.00870995
PTC 167	1.23565	0.12697			392	1.25041	0.307711	0.0474683	0.0269899
PTC 262	1.153	0.132375			426	1.39357	0.448356	0.121279	0.0264073
PTC 392	1.25041	0.0474683			460	1.57225	0.652261	0.131643	0.0366408
PTC 426	1.39357	0.121279			-50	1
PTC 460	1.57225	0.131643			-100		1
VSG2 mRNA relative to unmodified VSG2 expressing cell line	Average	+/-SE
WT	0.390246	0.0410251
PTC 64	0.0540511	0.00450154
PTC 167	0.0871367	0.00629045
PTC 262	0.140361	0.00870995
PTC 392	0.307711	0.0269899
PTC 426	0.448356	0.0264073
PTC 460	0.652261	0.0366408
1/8 VSG2	0.141937	0.0226151
1/4 VSG2	0.255265	0.0149615
1/2 VSG2	0.467319	0.0370052
1/1VSG2	0.999956	0
	VSG2	VSG6	VSG2 SE	VSG6 SE				VSG2	VSG6	VSG2 SE	VSG6 SE
VSG2	150					VSG2	-100	150
VSG6		220				VSG6	-50		220
WT	0.390246	0.813751	0.0410251	0.0979952		WT	0	58.5368	179.025	6.15377	21.5589
PTC 64	0.0540511	1.21604	0.00450154	0.100894		PTC 64	64	8.10766	267.528	0.675231	22.1968
PTC 167	0.0871367	1.23565	0.00629045	0.12697		PTC 167	167	13.0705	271.843	0.943567	27.9333
PTC 262	0.140361	1.153	0.00870995	0.132375		PTC 262	262	21.0541	253.66	1.30649	29.1224
PTC 392	0.307711	1.25041	0.0269899	0.0474683		PTC 392	392	46.1567	275.091	4.04848	10.443
PTC 426	0.448356	1.39357	0.0264073	0.121279		PTC 426	426	67.2534	306.585	3.96109	26.6813
PTC 460	0.652261	1.57225	0.0366408	0.131643		PTC 460	460	97.8392	345.896	5.49612	28.9615

## Sheet: individual blots
	Blot 1							Blot 2							Blot 3
	VSG6 mRNA	rRNA	Normalised (VSG6/rRNA)		VSG6 mRNA relative to unmodified cell line	VSG6 mRNA relative to cell line with wild type VSG2 transgene		VSG6 mRNA	rRNA	Normalised (VSG6/rRNA)		VSG6 mRNA relative to unmodified cell line	VSG6 mRNA relative to cell line with wild type VSG2 transgene		VSG6 mRNA	rRNA	Normalised (VSG6/rRNA)		VSG6 mRNA relative to unmodified cell line	VSG6 mRNA relative to cell line with wild type VSG2 transgene
1/8 VSG6	403941	9.62175e+06	0.0419821		0.0578241	0.065597		1.2189e+06	6.56447e+06	0.185682		0.168802	0.272261		469368	1.48401e+06	0.316283		0.169135	0.180733
1/4 VSG6	1.72891e+06	1.08937e+07	0.158707		0.217407	0.24798		2.11348e+06	6.73652e+06	0.313735		0.285214	0.460022		1.01088e+06	1.65148e+06	0.612106		0.327329	0.349775
1/2 VSG6	3.88047e+06	1.1532e+07	0.336495		0.460952	0.525773		3.71322e+06	6.97947e+06	0.53202		0.483655	0.780088		2.05363e+06	2.00238e+06	1.02559		0.548445	0.586053
1/1VSG6	7.82283e+06	1.07748e+07	0.726031		1	1.13442		6.94474e+06	6.30017e+06	1.10231		1.0021	1.61629		3.65469e+06	1.95624e+06	1.86822		0.999049	1.06756
WT	6.34064e+06	9831629	0.644922		0.883455	1.00769		5.82675e+06	8.53999e+06	0.682291		0.620264	1.00043		3.74878e+06	2.13826e+06	1.75319		0.937535	1.00182
PTC 64	6.97386e+06	8.0506e+06	0.866254		1.18665	1.35352		1.02999e+07	8.85155e+06	1.16362		1.05784	1.70619		5.63787e+06	2.14794e+06	2.62477		1.40362	1.49987
PTC 167	9.10219e+06	8.41313e+06	1.0819		1.48206	1.69047		1.03197e+07	8.85648e+06	1.16522		1.05929	1.70853		4.55356e+06	2.0891e+06	2.17968		1.1656	1.24553
PTC 262	8.31053e+06	9.08396e+06	0.914858		1.25323	1.42947		8.11177e+06	8.27951e+06	0.979741		0.890674	1.43657		4.84193e+06	1.96887e+06	2.45924		1.3151	1.40528
PTC 392	8.98278e+06	9.28675e+06	0.967268		1.32502	1.51136		9.3923e+06	7.34637e+06	1.2785		1.16227	1.87463		4.67152e+06	1.97646e+06	2.36358		1.26394	1.35061
PTC 426	1.08335e+07	9.16726e+06	1.18176		1.61885	1.84651		9.98439e+06	7.54458e+06	1.32339		1.20308	1.94045		5.41175e+06	2.12985e+06	2.54091		1.35878	1.45195
PTC 460	8.54973e+06	6.4559e+06	1.32433		1.81415	2.06926		1.08468e+07	7.24373e+06	1.49741		1.36128	2.19561		6.55095e+06	2.27283e+06	2.88229		1.54133	1.64702
WT															3.76547e+06	2.16959e+06	1.73557		0.928112	0.991753
	VSG2 mRNA	rRNA	Normalised (VSG2/rRNA)		VSG2 mRNA relative to unmodified cell line	VSG2 mRNA relative to cell line with wild type VSG2 transgene		VSG2 mRNA	rRNA	Normalised (VSG2/rRNA)		VSG2 mRNA relative to unmodified cell line	VSG2 mRNA relative to cell line with wild type VSG2 transgene						VSG2 mRNA relative to unmodified cell line	VSG2 mRNA relative to cell line with wild type VSG2 transgene
WT	1.20395e+07	9831629	1.22457		0.321408	1.00374		9.22991e+06	8.53999e+06	1.08079		0.385995	1.00073		8.02489e+06	2.13826e+06	3.753		0.463333	0.962307
PTC 64	1.42953e+06	8.0506e+06	0.177568		0.0466057	0.145547		1.32324e+06	8.85155e+06	0.149492		0.0533901	0.138419		1.08144e+06	2.14794e+06	0.503475		0.0621574	0.129096
PTC 167	2.67026e+06	8.41313e+06	0.317391		0.0833048	0.260157		2.46569e+06	8.85648e+06	0.278405		0.0994303	0.257782		1.33131e+06	2.0891e+06	0.637267		0.0786749	0.163402
PTC 262	4.36268e+06	9.08396e+06	0.480262		0.126053	0.393658		3.22027e+06	8.27951e+06	0.388944		0.138909	0.360134		2.48979e+06	1.96887e+06	1.26457		0.15612	0.32425
PTC 392	9.29954e+06	9.28675e+06	1.00138		0.262829	0.820801		7.32541e+06	7.34637e+06	0.997148		0.356124	0.923285		4.86975e+06	1.97646e+06	2.46387		0.304182	0.631762
PTC 426	1.44414e+07	9.16726e+06	1.57532		0.41347	1.29125		1.05654e+07	7.54458e+06	1.40039		0.50014	1.29666		7.44343e+06	2.12985e+06	3.49482		0.431459	0.896108
PTC 460	1.52157e+07	6.4559e+06	2.35687		0.6186	1.93186		1.47142e+07	7.24373e+06	2.0313		0.725464	1.88083		1.12801e+07	2.27283e+06	4.96303		0.612719	1.27257
WT															8.45923e+06	2.16959e+06	3.89901		0.481359	0.999746
1/8 VSG2	4.12769e+06	5.79102e+06	0.712774		0.18708	0.584241		2.99991e+06	8.796e+06	0.341054		0.121805	0.315791		1.85952e+06	1.96336e+06	0.947112		0.116927	0.242849
1/4 VSG2	7.80224e+06	8.0206e+06	0.972775		0.255322	0.797357		6.26076e+06	7.95296e+06	0.787224		0.281151	0.728911		3.64643e+06	1.96306e+06	1.85752		0.229323	0.476287
1/2 VSG2	1.97373e+07	1.03028e+07	1.91571		0.502812	1.57026		1.34594e+07	9.5033e+06	1.41628		0.505815	1.31137		7.68544e+06	2.41228e+06	3.18596		0.393329	0.816913
1/1VSG2	3.43463e+07	9.01911e+06	3.80817		0.99952	3.12145		2.23027e+07	7.9662e+06	2.79966		0.999879	2.59228		1.52268e+07	1.87898e+06	8.10379		1.00047	2.0779
VSG6 mRNA relative to cell line with wild type VSG2 transgene	BLOT 1	BLOT 2	BLOT 3		T-TEST		Student’s unpaired t-test: *P < 0.05, ** P <0.01 and *** P < 0.001. Not significant = P > 0.05.
WT	1.00769	1.00043	1.00182
PTC 64	1.35352	1.70619	1.49987		0.00723981	** P<0.01
PTC 167	1.69047	1.70853	1.24553		0.0227964	* P<0.05
PTC 262	1.42947	1.43657	1.40528		1.71377e-06	*** P<0.001
PTC 392	1.51136	1.87463	1.35061		0.020598	* P<0.05
PTC 426	1.84651	1.94045	1.45195		0.00768329	** P<0.01
PTC 460	2.06926	2.19561	1.64702		0.00430886	** P<0.01
VSG2 mRNA relative to cell line with wild type VSG2 transgene	BLOT 1	BLOT 2	BLOT 3		T-TEST
WT	1.00374	1.00073	0.962307
PTC 64	0.145547	0.138419	0.129096		4.58954e-07	*** P<0.001
PTC 167	0.260157	0.257782	0.163402		2.50172e-05	*** P<0.001
PTC 262	0.393658	0.360134	0.32425		1.27016e-05	*** P<0.001
PTC 392	0.820801	0.923285	0.631762		0.0848481	NS
PTC 426	1.29125	1.29666	0.896108		0.265487	NS
PTC 460	1.93186	1.88083	1.27257		0.0291612	* P<0.05
